# Supplementary material for: The JAK/STAT Signaling Pathway Mediates Antibacterial Immunity in the Soybean Aphid Aphis glycines
Source: Insects. 2026 Jul 1;17(7):687. doi: 10.3390/insects17070687 (PMC13409945; doi:10.3390/insects17070687)
Supplement: Supplementary file 1 [file insects-17-00687-s001.zip]

Archive with 1 entries (1 files):
- insects-4387390-supplementary.pdf
